# Supplementary material for: Comparison of different functional prediction scores using a gene-based permutation model for identifying cancer driver genes
Source: BMC Med Genomics. 2019 Jan 31;12(Suppl 1):22. doi: 10.1186/s12920-018-0452-9 (PMC6357357; doi:10.1186/s12920-018-0452-9)
Supplement: Supplementary file 2 — Table S3. Predicted breast cancer driver genes by the seven permutation models. Table S4. Predicted lung cancer driver genes by the seven permutation models. (XLSX 43 kb) [file 12920_2018_452_MOESM2_ESM.xlsx]

## Sheet: Table S3 Breast
Table S3: Predicted breast cancer driver genes by the seven permutation models
1 method	2 methods	3 methods	4 methods	5 methods	6 methods	7 methods
ARHGAP20	NPAS2	CCDC85A	RTDR1	TAF1L	GRIN1	TP53
CCDC102B	PCDHGA2	HIST1H1E	MICAL2	PIK3CA	XG
CREB3L2	PCDHA10	TRIM11	KMT2C	MAP3K1
EPB41L4A	RP11-761B3.1	TSHZ2	CBFB	OTOP1
TRBJ2-2P	C7orf55-LUC7L2	PCDHGA5	SHBG	PSMA4
HOXC13	PCDHA5	PASD1	CDH10	FZD3
DOCK2	CMSS1	PCDHGA4	GABRR1
RP11-362K2.2	PCDHAC1	PCDHGB1	C9orf135
RAB3C	RNF103-CHMP3	SIRT7	ODAM
C7orf50	OCLN	ZSCAN5A	PHTF2
UVRAG	PCDHA13	NYAP2	GANC
RP4-583P15.15	PCDHA4	CTD-3222D19.2	MAP2K4
UGT1A9	STRA8	PCDHGB2	FUNDC2
OR6B3	BTBD1	PTPRCAP
BRCA1	APH1A	RP11-144F15.1
UTRN	UGT1A10	ALDH3A1
ZNF354B	C8orf44-SGK3	ADPRM
TMEM236	SOHLH2	LIN7A
ETFDH	KRTAP20-3	WDFY1
DNAH17	HBE1	EHHADH
CTD-3214H19.16	PCDHGA1	SERPINA4
AP000304.12	MMP26	FAM207A
TAF1	TRAJ22	CTCF
SSU72	CCDC169	PTEN
ARHGAP19-SLIT1	ARHGAP15	SNRPB
ERBB2	HBG2	NCL
PPP1R3D	PALM2-AKAP2	ISOC1
CCAR1	MMP20	NT5DC4
CDH1	PCDHA2	OSR1
LST3	CSNK1G1	TRPC4
GPR75-ASB3	PCDHA11	UTP23
ERP27	NMUR2	TSKS
COPS4	PCDHA1	NABP2
RP11-215A19.2	CEACAM19	ATRN
RP11-1085N6.3	TANC2	ARNT2
ASIP	LIPC	MEFV
DENND1A	CCDC169-SOHLH2	SAMHD1
CD36	KIRREL3	EIF4A1
OBFC1	PCDHA9	RPL12
CGB5	TMEM189	OR4B1
GPR50	PCDHA8	ARL2BP
STIM1	AKAP2	MTR
NCOR1	DOPEY2	BHMT2
CHIC2	NF1	MYO1F
OR9Q1	KCNMB2	ALG1
MAPK10	CHMP3	MESP2
TNNI3K	PCDHA12	DNAJC8
PLD1	RP11-432B6.3	DNHD1
MTMR8	CLIC2	AL589765.1
WWC3	PEX5L	RAB37
OR4X1	OR2L13
LRRC59	USP28
MC5R	PCDHA7
C1orf222	TRBC2
TRIM55	MSANTD3-TMEFF1
NAALADL2	TM4SF2
ZNF540	PCDHGA3
JMJD1C	PCDHA6
MC3R	PDE7B
ATP5J2-PTCD1	TRAJ36
TEX28P1	TRBJ2-5
TM2D3	PRKCQ
GPR133	LMX1B
FSTL4	EBF1
SYNPR	COPB2
ZNF559-ZNF177	RPS10-NUDT3
ZNF263	PPFIBP1
SLC30A5	SAT2
PPM1H	ST6GAL1
OPN1MW	ASB1
MED12L	NPIPA7
SLC27A1	UPK3B
LARGE	UBE2NL
GNA14	GATA3
RP11-613M10.9	CPEB4
GPRC6A	CDH2
PLS1	RB1
CTB-60B18.6	HIST1H2BD
SYT15	ORC5
PREX2	GREB1L
PPFIA1	COBLL1
KIF4A	MMRN1
CD84	TMEM140
DCT	SERPINB3
CENPB	RBM39
PPP1R1C	NXPH4
CFLAR	GCSH
RP11-247C2.2	USP47
CORO1C	PDE1C
DOC2B	CRY2
GTF2E2	HMGN2
TRBJ2-4	OR13C8
KATNAL2	PSMB7
TSPAN16	TUBB
CTC-490E21.12	FAM182B
PTX4	VAX2
CUX1	STARD13
MRPS22	OPCML
TSNAX-DISC1	RAB35
OXR1	DHDDS
TMX2-CTNND1	CASP8
PPP1R21	ZNF79
SPATA13	NUPR1
CDH12	NEK7
DNMT3A	VMP1
TRAJ38	SNAP25
FPGT-TNNI3K	RP11-315O6.2
CCDC144A	RP11-211G3.3
IGHD7-27	TMEM199
SPECC1	BCL6
RP11-307N16.6	RP11-403P17.5
NCOA7	OSBPL6
PATE4	MRPS18C
DOK6	RASSF6
HS3ST5	DDX56
ST7	ZC3H14
RP11-219A15.1	FAM86B2
MCPH1	SHMT2
RP11-795F19.5	OR7D2
CSNK1A1	NDN
MUM1	FBLN5
TRBJ2-6	CSF2
IGHJ1	STEAP1B
GPD1L	TTC23L
DTNA	EFR3B
BCAS3	KLF4
FBXL13	ZNF436
SNTB2	TMEM116
CGB1	SLC39A9
SMARCE1	OR2T11
TEX15	MMP13
SIGLEC6	CEP72
ZNF260	AKAP4
GRAMD3	ADD1
PRKAG1	ALS2CR12
PARM1	FRG2C
TCP10L2	RAB24
C3orf67	ARHGAP11A
MLLT4	LAMA2
RP11-752L20.5	C16orf92
ADIPOQ	GDA
ESPL1	DDX28
LUM	TPRG1
MAN1A1	CCDC163P
EDIL3	PROM2
ZBTB34	ZNF454
GK	SUMO2
ANKMY1	EPN3
MAPKAPK5	TTLL13
TRPC5	DBNDD2
SLC30A8	ARHGEF9
TMPRSS5	IGHJ4
LIFR	NQO1
GML	BTN3A1
PDDC1	CEACAM16
HLA-DPB1	ABAT
CEP85L	FUCA2
HM13	PIP4K2B
KLHL8	OR13C4
LUC7L2	PSMC3IP
AP001055.1	PRAF2
IGFL4	AURKA
GSTA3	C14orf166B
CALCA	TP53I11
RP11-458D21.5	AC024592.12
GOLGA8F	MAP9
NUP107	PCBD1
MPC1	ALG6
PHF8	PDSS1
UNC5CL	IER3IP1
OPA1	CCDC171
TNFAIP6	RABGAP1L
DEPTOR	INPP1
KRTAP13-3	MATN3
TMEM242	AIFM3
TTN	TGIF2
IQSEC3	TSNAX
NEUROD6	REM1
TBC1D25	ANKRD40
N4BP1	ESD
TMEM50A	ABTB1
EGFLAM	OLFM2
MANBA	ITGAL
CYP2C9	ATG4A
SNTB1	SPEF2
KCNAB1
CSNK1D
BAALC
EPS15L1
MEX3C
DHX34
SUN2
XKR4
TBC1D9
CRISPLD2
ARFIP2
CNOT10
MIR21
COA1
LRRC3B
SCGB2B2
ARHGAP11B
CCL24
BMP10
TOB1
ZNF251
PNLIPRP2
MOB3B
DONSON
MCTS1
CCDC107
EHF
CTC-487M23.8
TICAM1
NBEAL1
FAM86A
FAM27E2
RBM12B-AS1
LHB
BLMH
IGHD4-4
POLR1B
TBC1D12
TRA2B
ALX1
STX12
FAS
RPS3A
RIN2
PLXNA1
RP11-187E13.1
EPYC
RPA1
RP11-41O4.1
PPBP
CTA-299D3.8
ISG20
TRBJ2-1
C16orf11
TRBV23-1
MRPS16
HDGFRP2
RP11-167N24.6
RP11-20I23.1
OR4N4
MTG1
WASH4P
RP11-76K13.3
UNC80
RNF121
C15orf32
SPSB1
HOXA10
CPS1
RAB20
ARHGEF39
TMEFF1
AC062017.1
STX7
CD2
TMEM135
TRAV26-2
SCAI
C1orf213
RFX4
TRBJ2-3
AGFG2
C14orf166
TSPYL5
AC083862.1
CCDC40
THEG
MAGED1
PARS2
SLC35G5
TRPM5
SETD3
ZNF440
CD68
PROL1
NDUFB3
CXCR5
RPS15
MAGEH1
EI24
ZNF329
NMB
KIR2DS4
FBXL12
C20orf62
ZNF473
OR4F15
SKAP1
KLHDC4
PHC1
PKD1
SMURF1
RPS6
PRSS12
RP11-514O12.4
ACR
KLK7
DKFZP779L1853
KATNAL1
ZNF141
IBA57-AS1
ATP11A
GALP
AFG3L2
MRGBP
SGTA
HADH
TIMM22
HTN3
GRXCR2
TAAR2
TACR1
TMEM217
FANCD2OS
RIIAD1
ELF2
KIR3DL2
PDZD9
RAD51L3-RFFL
ABCB1
AC009403.2
ADIPOR1
KLKB1
RP11-484M3.5
FSTL5
GP6
D87024.1
CD96
FFAR2
KIF25
DDHD1
SNTG2
ANGEL2
TMTC3
PLET1
B3GNTL1
CNDP1
EIF4A2
RP1L1
CATSPER2
GPRIN3
FDX1
ORM2
NDUFB5
IL20RA
RP11-160N1.10
TUBGCP5
VWA9
TXN
LMO1
PLEKHM2
ALDH3B1
RNF13
OR4A8P
ANKDD1B
GATAD2B
MUC4
RFC4
MZT2A
MED16
CPQ
BUB1
FAM91A1
CLEC18C
RPL37
SLC9B2
FBXL2
PTBP1
C1orf109
PRDM1
CCDC13
HFM1
PRR23C
HRG
ERG
MS4A1
NOL4
TMEM132E
SLC22A23
CDK15
USP6
MMD2
PSMA1
TRAJ7
B3GNT4
C3orf30
BIN3
DMXL2
BNIP1
AL034375.1
C6orf222
CLEC2L
CBLL1
MEIS2
PCDHB8
AL645922.1
AMH
NUP153
RP11-45M22.4
CELF6
IGLV3-25
HVCN1
ZNF716
USP19
SLC25A21
GEMIN2
FERMT3
GPATCH2
NUDT18
P2RY10
DNAJC3
PKN1
FAM175A
MFSD12
PAXIP1
ATF6
KIF1A
ZNF738
ACVR1B
DNAJC9
SMPD1
VASP
CPSF3
DKFZP667F0711
ZNF254
ZNF649
TBC1D8
ADIPOR2
ECHDC2
MYH10
TMUB2
E2F6
RGMA
TNK2
YAP1
IL18
RP11-51L5.7
KLRG1
ECSIT
TESK2
C1orf186
SPRED2
C11orf65
CTCFL
TRPS1
CKM
CTC-398G3.6
FCHO2
PRED60
RBAK
CXorf30
NRTN
RCBTB2
STT3B
IGLV3-9
GPBP1
KRT32
OR51I1
PARVG
SP7
C9orf64
NMUR1
INTS7
TMEM139
AC018470.1
MUC19
P4HA2
SENP1
RB1CC1
SEC16A
VCPIP1
SIX6
CXorf24
PTCD3
OR7A17
MYOM2
CYP2D6
FAM96B
ZNF202
ELANE
TLE3
PRICKLE3
ZSWIM2
CDHR4
ZNF268
NPC2
LRRC72
C14orf28
MSRB2
SLAMF9
TRAJ34
BUD31
RP11-770J1.4
KRTAP20-1
DKFZP434E1119
NEO1
POLDIP2
SAPCD1
RP11-724O16.1
AKAP12
STOML1
ATG4C
S100A5
PHACTR2
EIF2S3L
SEC23IP
FAR1
MRPL34
RTEL1-TNFRSF6B
ESRRA
PIGR
TBX3
EML3
CRYZ
WTIP
TRBV6-8
DSG2
HYLS1
OR8K5
VPS41
ABHD12B
ZNF853
FCGR1B
POLE4
GTSF1L
POMZP3
RP11-242G20.1
EN2
GLP1R
RDH8
RASL10A
COX7A1
IL1RN
RFX6
BBS5
AGO4
MOB1B
PVRIG
FAM181B
RP11-507M3.1
MCF2
CCDC61
RTEL1
DHRS4
BLOC1S5-TXNDC5
RASSF4
MORC3
PHB2
GATSL3
CCDC77
AFF4
MRPS33
GJA9
NECAB2
IGLJ3
AL445665.1
CCL14
AKT1
FCN3
TRIM26
MS4A12
ZNF296
IMP3
MAP2K1
C11orf49
CHRM3
GTF3C6
PDE8B
NKAP
CRLF1
RP11-812E19.9
ATP8A2
EXOC7P1
MFSD5
MEI4
ZNF330
CCDC85B
MTIF2
SREBF1
MAT2B
IGHJ2
CCDC63
PRR23B
PTPN4
DNER
GOLGA6A
SUPT7L
FAM58A
PLEKHF2
AGTR2
NCAPG
CCDC112
SYTL3
BRAF
APOL3
NDFIP1
SRRM2
DIS3L2
FAM228B
SPHAR
PUS10
TREML2
OR5F1
GLTPD2
SOX18
SPINK13
SCN5A
OR6C3
CCL15-CCL14
FAM13A
ZBTB14
B3GAT2
PCSK1N
C1orf95
FZR1
FSTL1
CNTN3
MPPED2
MTRNR2L9
HSD11B2
CDON
CDK12
ABCA6
TRAJ13
HIST1H2AJ
RAB3B
SNORA66
TMEM91
IGHV1-8
TAF2
CNOT1
C9orf171
IGHV3-23
PSMA7
AKNAD1
HOXA4
BRD8
STAP1
C16orf71
GAA
TWIST2
SFRP2
PKD1L2
ZNF502
TOMM20L
DTL
BICD2
TMEM241
APBA2
PI15
RHBDD2
TNNI2
DAP
OR7G3
HOOK1
TTC14
CTD-2054N24.2
RNF150
NCKAP5L
LINGO1
IGSF6
DUXA
MAGEB4
SUCLG2
RPL17
ZXDC
KCNJ11
PMM2
VPS13A
NR4A3
ASB9
KEAP1
EVX1
NELL2
UBAP1
ZCWPW2
MMP1
SATB1
ZNF33B
AC009060.1

## Sheet: Table S4 Lung
Table S4: Predicted lung cancer driver genes by the seven permutation models
1 method	2 methods	3 methods	4 methods	5 methods	6 methods	7 methods
RP11-404P21.8	PCDHGA2	PCDHA4	LY6G6E	RBM10	DLX4	0
AC006538.4	ZNF189	PCDHA2	STK11	CCT7
POLK	MFAP4	PCDHA1	MUSTN1	ST6GAL2
PRKAR2B	IGHJ3	PTCD1	NF1	TP53
TPX2	GRB2	TRBJ2-5	FBXW7
RPIA	SOHLH2	SRCIN1	OR7C1
PPP2R4	STMND1	ODF2	SLC27A1
FOXQ1	AC003006.7	TSSC4	SIRPD
AGPAT1	RANBP17	MAX	CTIF
SLC25A14	OTUD6A	FABP6	CEP250
CXADR	PBRM1	CD36	LPA
RTL1	ADCY4	TMEM230	RYR1
PXDC1	DCHS1	SMURF1	QRSL1
POTEF	ZNF280A	PAPD7	CHD3
CBL	FLJ27365	BRF1	KCNMB3
TRBV6-6	BCL7C	DUSP23
RP11-187E13.1	ARSF	OR56A3
TLX1NB	BMF	MAGEB16
NEFM	DLK2	AMER3
C1orf167	ZNF451	OR5B21
ZIM2	GEM	MTRNR2L3
MPPED1	TRPM5	TYRO3
TNNI3	FGD2	SLCO6A1
APOB	IGHD2OR15-2A	PLCB1
POTEE	MTRNR2L1	CRKL
CHEK2	CHRM1	SPINK14
FAM71B	CPSF3	KCNC3
ZBTB20	PATE4
AP000867.1	FXYD6-FXYD2
NME5	FRMPD1
SLC29A1	LRFN2
CNR1	ALAS2
RP11-507M3.1	CDH6
TGIF2LX	GLRX3
AC010547.9	CCDC11
SULF1	SMYD3
RP11-613M10.9	CCDC169
ARHGAP6	PAGE2B
C19orf60	NCR3LG1
CDK19	CXorf22
KCNB1	RP9
NHP2L1	NLRP3
DPYSL5	CCDC175
NFXL1	GLYAT
IGHA2	ZNF28
CCDC144A	IFT122
TINAG	LMAN2
TRAV20	PLCB2
PLVAP	CCDC74B
DSC1	TMEM110-MUSTN1
ANKMY2	PRKG1
BRD3	ATG2A
NDP	SNTG1
NLRP9	C19orf48
ZNF682	NLRP5
TRAPPC3L	LY6G6F
PPT2-EGFL8	TMPRSS7
PARM1	OR2A25
EFEMP1	ARSD
CRISP1	GZMK
RAB7A	ZNF805
C5orf17	MED31
DEFB130	KIF25
ERBB4	DNAJC9
EML2	BHMT2
MUM1L1	C2orf68
NBAS	KRTAP6-3
INPP5F	BAD
RPL26	TRBV5-7
MED20	SMIM2
KRT82	TMEM31
CECR1	PTH1R
MMP13	TXNDC17
AC018512.1	CLCF1
HTR4	RPL36A-HNRNPH2
DOCK2	INSIG1
C7orf50	TMEM110
TMEM60	OR5T2
ANXA3	MSN
OLFM4	C22orf26
ZNF274	EMX2
GDPD5	OR4S1
OCLN	SPATA31E1
EPC2	RAVER1
AL359736.1	LDHB
HMOX2	PRR14L
TMEM236	CD47
SEC24B	CTNNB1
POTEC	NEURL1B
DNMBP	OR2Y1
TRIM64B	FAM83B
TMEM66	MIER2
SEMA3E	JAG2
CDH10	GRK1
SLC2A3	AGPAT3
MALRD1	RP11-463D19.2
SLAIN2	CCDC183
ERBB2IP	LIPM
C11orf72	EPB41L4B
C1QTNF5	MRPL45
NEK8	FAHD1
ANHX	COL9A2
ABAT	CACNA1E
APLP2	TRAPPC1
PCDHGA1	NAT16
CALN1	KIAA1377
HIST1H4F	ABCC10
FGD1	SLC35A2
MRPL49	FAM110C
HIRA	HMGN3
FRK	RAB3IL1
TRPC7	MAP2K7
OR10H4	LDHAL6A
OR1I1	SPTA1
RP11-385D13.1	RP11-216L13.17
CAB39	ZNF280B
AHI1	RIT1
ACTR5	GFI1
TRAT1	GPR12
PDE11A	RP11-429E11.3
FAM222B	DDX17
DISC1	GFER
TPTE	CHRM4
KCNB2	RP11-77K12.1
CMA1	TMEM128
RPL41	SATB2
P2RY8	SMIM5
CRCP	PURB
USP22	LDLR
SLC25A12	ZNF660
AC023590.1	ANGEL1
RAB11FIP3	PPP1R11
TMC1	LRP5L
SPHKAP	TIMM13
NT5E	RBM7
ATP8A2	TMPRSS13
OR4N2	PREPL
ASZ1	ANKRD30A
SAMD9	ARG1
PFKFB3	TMEM185B
CHMP3	KRTAP19-8
ABCB5	EDA2R
DNA2	NFATC3
RPL39	KEAP1
ACPP	LRRD1
ZWINT	C9orf135
TMEM207	TMEM256
PRM1	GPR110
C19orf38	C14orf180
FAM81A	WDR87
RAB31
IL1RAPL1
CASK
AC074212.3
CAAP1
CNPY1
FCHO2
TRIB2
COL13A1
PCDHGA3
IL7
TRIM16
CSF2RB
CACNA2D3
RNGTT
RP11-162A12.2
KCNMA1
AL139333.1
ZBTB34
ARL9
AGAP5
CCDC163P
CSF3R
OR8J2
SUGCT
FCGR2B
ACTL6A
TAS2R9
PTPN11
AP001652.1
PHF3
TAT
NBPF10
FZD9
MICB
SYN1
C7orf61
XPNPEP3
PRSS23
PDP1
PNMAL2
KRTAP19-6
OTOP3
NKTR
CYP4F31P
CCDC172
AC004017.1
AL022328.1
SPAG1
CD320
PLEKHG3
ZBED2
TFAP2D
MEGF8
TMX2-CTNND1
HNRNPH2
KRTAP22-2
GVQW1
SNAI2
SCARF1
PGBD4
DHRS2
DCDC1
CSPG4
TREX2
EBI3
CCS
MTFR2
SPECC1L
RP5-966M1.6
CD80
C10orf91
ABR
ZBTB38
CTDSP2
LMLN
TDRD12
FAM182B
TAGLN3
ETHE1
MBTPS1
LUC7L2
GSC2
AC006455.1
AC025287.1
OR2W3
SLC38A4
AP001055.1
SLC43A2
NDUFB4
ADAP1
C7orf55
NSMCE1
ABCG5
SORCS2
ARID3B
FXYD2
PANK2
SLC22A1
PCBP3
SGSM1
WNT6
RPL13A
SERTAD1
FZD3
LUZP4
WDR86
TUBGCP5
PRDM15
HIST1H3G
ZNF814
ATP2B3
DCAF7
POLR3E
CTSH
TBCD
TXLNB
ABRACL
FAM120B
ZNF839
MUC4
PRAMEF1
AC092687.4
AUH
SLC25A39
ADCK5
SLC18B1
RPL36AL
GMEB2
ICK
NXPH4
OCLM
LILRA4
FBXO21
MTRNR2L9
MS4A1
DIRAS1
AC102948.2
C16orf54
TELO2
IFIT1B
SRSF7
SLC39A14
SP100
PRL
NPEPPS
AC110084.1
DGKH
COA4
ZDHHC3
TRGV5
SERPINB9
TMEM63C
GINS4
C14orf28
METTL22
EMC10
C7orf33
C16orf47
TMIGD1
SETDB1
PPP1R9A
DNAJC5B
POGZ
STARD4
IGHD5OR15-5A
DHX30
STIP1
GLIS2
VARS
OR8D2
RP11-89N17.1
SCAMP1
PSMG2
LRMP
C1orf222
GPX8
DLG3
SPATA19
AC011500.1
CXorf36
NAB1
OR8I2
ZDHHC21
SGK494
TRBV7-8
TMEM170A
RAPGEF5
AC090186.1
OR4K5
SRGAP3
TMEM78
ST8SIA1
CRK
IGHV1-18
RNF112
CIRBP
TRIM26
MYO1G
CCBE1
RP11-127H5.1
ASTN1
OR2T10
TRAJ17
PAK3
BMP15
TAS2R1
SLC25A51
HAUS7
CPT1A
SIK2
BX088651.2
SLIT2
IGHD1-14
TBCCD1
C1orf110
NXPE2
ZBTB46
OR10J4
ZNF74
POGLUT1
PCDHA6
HMGA2
CCDC142
FAM84B
CASP16
ACE
RIT2
PNISR
UGCG
OR5P3
HOXB1
OR9Q2
ASGR2
IDO1
LRRC6
PRKRA
CTC-454I21.3
TRIB3
HTR1A
OSCAR
EXT1
ARL2
CCDC28B
CCL18
C5orf63
KRT73
H1FOO
KIAA1210
TIGD6
TMEM180
KCNS2
ISLR
NKG2-E
IL17REL
C1orf174
MIB2
OR5H1
MFSD8
DUSP21
HIST1H1E
TIAM2
MRAP
CALHM3
AGPAT2
SLC6A19
LRRC4C
C3orf56
INSL4
KBTBD6
VCX3A
GPR50
GNRHR
OR10A3
TSC22D3
AL049829.1
COX17
UXS1
POLR1D
TRAJ35
C20orf78
NTF3
NANOS3
TNFRSF10B
AC010441.1
PRKCD
DTX1
C8orf17
AC005493.1
ALDH1L2
LILRA6
OR52I2
P2RX1
RP11-167N24.6
DUSP26
AP000679.2
ALG8
IFNL3
MRGPRE
SCML1
PET100
NUP107
C16orf62
UNC5CL
STRC
ZNF625-ZNF20
MAP3K7CL
ZNF20
SLC46A2
SLC35F1
GLRB
BFSP2
PDSS1
RP11-399J13.3
EDAR
URGCP-MRPS24
NOG
CD300LF
NCMAP
HSD3B1
TMIGD2
NRXN3
CUTC
KYNU
HSBP1L1
CLVS2
C1orf192
TAS2R7
OR5H2
MROH6
C12orf39
TSRM
AC017104.2
CCBL2
MT1A
AP000350.4
BAIAP3
FOXF2
TREM1
FAM153C
RALGDS
OR10K2
RGR
OR6Y1
CLEC4F
PLP1
NUP43
DPPA4
SGK3
RP11-867G23.8
LRRC9
RBP1
POU3F2
GP2
LDOC1L
LRP10
TRBC2
ZNF675
ZNF33A
LIX1
RPL14
IGKV1-5
MCIDAS
TSPAN14
SNTB2
IFRG15
ZHX1-C8ORF76
KCNE4
RSBN1L
MLTK
MARCH1
BTG3
IGLV9-49
LIMK2
UBC
DTX4
GNB3
GALNT15
TPD52
RP11-505K9.4
OR2T33
NPAS2
KIAA1324L
SEMG1
FAM214A
EHF
DKFZP434A062
ANKUB1
HUG1
SH2D3A
BPIFA2
PLEK
STK25
METAP1D
RELT
TRBV3-1
CPLX3
RP11-212D19.4
IGHD1-20
LMOD3
FAS
KRTAP20-1
TRIM2
TUSC3
ZNF71
SMG5
FGFR3
KRT3
CGA
NDUFC1
C10orf129
ZNF34
RAB34
NUPR1L
PDE10A
VN1R4
GNG11
IGLV2-8
UHMK1
C12orf45
SH2D2A
AC008964.1
TRIM49D1
MTOR
FMN1
POTEH
NPRL2
EP400NL
ZNF512B
CWF19L1
ZNF419
NYNRIN
MS4A12
C5orf49
ZMAT4
CYP2D7P
OTOL1
HIST1H2BO
POPDC3
HCRT
LGR4
CTC-398G3.6
IGLV3-22
ANKRD34C
FOLR3
PRSS1
DNAH2
NADK2
CRCT1
